# Supplementary material for: Sex differences in song syntax and syllable diversity in testosterone-induced songs of adult male and female canaries
Source: Biol Sex Differ. 2023 Aug 1;14:49. doi: 10.1186/s13293-023-00533-8 (PMC10394978; doi:10.1186/s13293-023-00533-8)
Supplement: Supplementary file 1 — Additional file 1: Table S1. DataSet EBdS et al. Individual values of all results. [file 13293_2023_533_MOESM1_ESM.xlsx]

## Sheet: Sheet1
ID	Sex	TRT	Syllable	Song type	Syllable	Syllables	Syllable	Syllables	SVI	Levenstein	Path	Network
			repertoire	repertoire	types/song	per song	types/ sec	/sec		distance	length	density
or490	F	T	13	27	5.86667	152.133	0.714227	10.2965	0.0734069	14.8929	1.88461	0.307692
or404	F	T	9	18	3.96667	58.9667	0.882276	10.105	0.0891907	3.55172	2.06944	0.361111
bk13	F	T	5	29	3.9	81.4667	0.604938	8.08867	0.0783016	10.6552	1.15	0.9
bk10	F	T	3	3	1.06667	73.0333	0.28302	9.13518	0.0304256	0.142857	1.33333	0.833333
bk023	F	T	8	27	4.5	126.1	0.598743	12.0733	0.0492568	4.92857	1.625	0.464286
bk107	F	T	3	5	1.16667	39.4667	0.39509	6.74402	0.0578443	0.551724	1.16667	1.33333
or910	F	T	8	11	2.1	29.9333	0.691093	6.42979	0.113138	3.55172	1.77551	0.357143
or448	F	T	5	22	2.9	39.1	0.772538	3.35596	0.0741688	11.2414	1.45	0.7
or462	F	T+E2	5	18	3.68966	109.793	0.546095	10.4068	0.0734289	5.07143	1.35	0.7
or384	F	T+E2	4	7	2.03333	27.8667	1.1687	14.1432	0.0786155	1.21429	1.33333	0.833333
bk058	F	T+E2	4	7	1.76667	19	0.728101	4.655	0.170971	0.827586	1.41667	0.75
or430	F	T+E2	7	24	3.6	40.4667	0.966291	6.12035	0.177535	7	1.40476	0.690476
g96	F	T+E2	3	10	2.03333	45.6333	0.511759	7.04024	0.0745605	2.41379	1.33333	1
bk020	M	T	16	30	7.89655	52.5172	1.407	8.40365	0.192516	12.7586	1.775	0.3625
bk14	M	T	12	28	6.03333	75.2667	0.808821	9.22586	0.0904833	8.10345	1.76515	0.386364
b18	M	T	9	19	3.36667	27.2333	1.22024	9.76627	0.143159	2.75862	1.625	0.430556
b34	M	T	20	26	5.8	43.3333	1.33855	9.45152	0.155613	5.7931	2.78947	0.142105
bk045	M	T	19	24	7.6	56.9667	1.32737	9.70365	0.148538	7.85714	2.53633	0.176471
g62	M	T	18	29	9.76667	141.3	0.908387	12.385	0.0795814	11.1786	2.35238	0.188095
or416	M	T	18	27	7.56667	65.1333	0.99986	7.01248	0.158977	13	2.26316	0.19883
or298	M	T+E2	17	30	10.5667	109.9	1.11987	8.6475	0.135787	21.8966	2.59583	0.216667
or907	M	T+E2	19	29	8.26667	61.7	1.36782	6.65494	0.219954	16.9655	2.18714	0.233918
bk12	M	T+E2	9	27	4.2	29.8333	0.95101	5.69178	0.182599	3.42857	1.73611	0.444444
or485	M	T+E2	11	29	7.10345	131.103	0.935825	11.3718	0.0996848	8.46429	1.95454	0.363636
or260	M	T+E2	16	29	7.68966	66.2759	1.20282	8.13654	0.191461	7.89286	2.06574	0.24183
or479	M	T+E2	17	19	3.96667	62.7333	1.21433	18.7975	0.0684611	4	2.87868	0.154412
or395	M	T+E2	10	30	5.13333	119.367	0.710756	12.5504	0.0576443	9.2069	1.72222	0.388889
bk041	M	T+E2	15	29	4.56667	52.4	0.752881	7.96342	0.0946612	5.89655	2.17143	0.261905
